# Supplementary material for: Conservation genetics of the white‐bellied pangolin in West Africa: A story of lineage admixture, declining demography, and wide sourcing by urban bushmeat markets
Source: Ecol Evol. 2024 Mar 1;14(3):e11031. doi: 10.1002/ece3.11031 (PMC10905243; doi:10.1002/ece3.11031)
Supplement: Supplementary file 1 — Appendix S1. [file ECE3-14-e11031-s001.zip › ece311031-sup-0004-Appendix_Table_1.xlsx]

## Sheet: original
Sample	Country	Origin	Market	Type of samples	Latitude	Longitude	mtDNA lineage	D-loop (CR1)	Haplotypes	Genbank	Collection date	Collectors	PT796077		PT1973508		PT839522		PT464918		PT1453906		PT34432		PT1594892		PT308752		PT1669238		PT1225378		PT739516		PT619913		PT338821		PT2019332
T2392	Ghana	Mfantseman	Mankessim	Urban market	5°16'4.58"N	1°1'12.08"W	Ghana	y	H20	OP897354	2014-01-01	E. Danquah (Kwame Nkrumah University of Science and Technology, Kumasi, Ghana)	161	165	229	243	215	217	128	128	189	189	117	119	221	221	156	176	192	194	243	247	234	238	218	218	236	238	194	206
T2446	Ghana	Mfantseman	Mankessim	Urban market	5°16'4.58"N	1°1'12.08"W	Ghana	y	H20	OP897355	2014-01-01	E. Danquah (Kwame Nkrumah University of Science and Technology, Kumasi, Ghana)	161	165	229	243	215	217	128	128	189	189	117	119	219	221	156	176	192	194	243	247	234	238	218	218	236	238	0	0
Abobo11	Côte d'Ivoire		Abobo	Urban market	5°25'15.15"N	4°0'55.76"W	Western Africa	y	H7	OP897334	2020-01-13	K.J. Gossé (Université Félix Houphouët Boigny, Abidjan, Côte d'Ivoire)	181	189	237	243	215	217	110	110	189	193	117	119	207	207	160	180	196	198	243	247	234	234	214	218	236	238	198	198
Abobo13	Côte d'Ivoire		Abobo	Urban market	5°25'15.15"N	4°0'55.76"W	Western Africa	y	H8	OP897335	2020-01-18	K.J. Gossé (Université Félix Houphouët Boigny, Abidjan, Côte d'Ivoire)	165	165	229	239	211	217	110	110	189	189	119	119	207	221	156	172	192	194	219	239	234	234	218	234	252	256	198	202
Abobo20	Côte d'Ivoire		Abobo	Urban market	5°25'15.15"N	4°0'55.76"W	Ghana	y	H21	OP897337	2020-01-25	K.J. Gossé (Université Félix Houphouët Boigny, Abidjan, Côte d'Ivoire)	173	181	229	241	219	223	110	110	189	189	119	121	209	221	160	176	194	196	239	243	234	234	218	218	238	246	194	194
Abobo21	Côte d'Ivoire		Abobo	Urban market	5°25'15.15"N	4°0'55.76"W	Western Africa	y	H9	OP897338	2020-01-25	K.J. Gossé (Université Félix Houphouët Boigny, Abidjan, Côte d'Ivoire)	0	0	0	0	0	0	110	128	193	193	117	119	207	207	148	188	192	194	243	247	234	234	218	222	236	244	0	0
Abobo6	Côte d'Ivoire		Abobo	Urban market	5°25'15.15"N	4°0'55.76"W	Western Africa	y	H6	OP897333	2020-01-10	K.J. Gossé (Université Félix Houphouët Boigny, Abidjan, Côte d'Ivoire)	201	201	0	0	0	0	110	134	193	193	117	119	207	207	148	188	192	194	0	0	234	234	218	234	0	0	0	0
Yop00	Côte d'Ivoire		Yopougon	Urban market	5°21'20.23"N	4°4'27.88"W	Ghana	y	H22	OP897377	2019-12-16	K.J. Gossé (Université Félix Houphouët Boigny, Abidjan, Côte d'Ivoire)	161	189	219	219	0	0	110	134	181	193	117	119	207	221	160	180	190	202	0	0	0	0	218	218	0	0	0	0
Yop10	Côte d'Ivoire		Yopougon	Urban market	5°21'20.23"N	4°4'27.88"W	Western Africa	n			2020-01-25	K.J. Gossé (Université Félix Houphouët Boigny, Abidjan, Côte d'Ivoire)	173	193	241	251	199	209	110	128	193	193	117	119	207	207	156	176	198	200	0	0	0	0	218	218	0	0	190	190
Yop12	Côte d'Ivoire		Yopougon	Urban market	5°21'20.23"N	4°4'27.88"W	Western Africa	y	H2	OP897379	2020-02-08	K.J. Gossé (Université Félix Houphouët Boigny, Abidjan, Côte d'Ivoire)	169	181	233	233	0	0	110	110	189	193	119	121	207	209	160	216	192	194	239	247	234	234	218	218	240	242	198	202
Yop13	Côte d'Ivoire	Zuénoula	Yopougon	Urban market	5°21'20.23"N	4°4'27.88"W	Western Africa	y	H11	OP897380	2020-03-05	K.J. Gossé (Université Félix Houphouët Boigny, Abidjan, Côte d'Ivoire)	0	0	0	0	201	201	110	110	189	193	119	119	207	207	148	184	192	194	239	247	234	234	218	218	242	246	0	0
Yop14	Côte d'Ivoire	Katiola	Yopougon	Urban market	5°21'20.23"N	4°4'27.88"W	Western Africa	y	H12	OP897381	2020-03-08	K.J. Gossé (Université Félix Houphouët Boigny, Abidjan, Côte d'Ivoire)	185	189	237	243	215	217	110	128	193	193	117	119	207	207	144	144	190	194	239	247	234	234	218	218	238	242	194	198
Yop15	Côte d'Ivoire	Divo	Yopougon	Urban market	5°21'20.23"N	4°4'27.88"W	Western Africa	y	H14	OP897382	2020-03-09	K.J. Gossé (Université Félix Houphouët Boigny, Abidjan, Côte d'Ivoire)	189	197	233	239	207	217	110	128	193	193	117	119	207	209	148	168	190	194	0	0	0	0	222	222	0	0	190	190
Yop22	Côte d'Ivoire		Yopougon	Urban market	5°21'20.23"N	4°4'27.88"W	Western Africa	y	H4	OP897385	2020-05-26	K.J. Gossé (Université Félix Houphouët Boigny, Abidjan, Côte d'Ivoire)	165	173	229	239	197	197	110	110	189	189	119	121	0	0	176	176	196	200	0	0	234	234	0	0	238	238	206	206
Yop23	Côte d'Ivoire		Yopougon	Urban market	5°21'20.23"N	4°4'27.88"W	Ghana	y	H25	OP897386	2020-05-26	K.J. Gossé (Université Félix Houphouët Boigny, Abidjan, Côte d'Ivoire)	169	193	229	249	207	223	110	110	189	193	119	121	211	221	144	156	190	190	247	247	234	234	218	218	238	264	198	202
Yop25	Côte d'Ivoire	Niakara	Yopougon	Urban market	5°21'20.23"N	4°4'27.88"W	Western Africa	y	H2	OP897388	2020-06-09	K.J. Gossé (Université Félix Houphouët Boigny, Abidjan, Côte d'Ivoire)	173	189	227	229	199	207	128	128	0	0	119	121	207	207	184	184	194	194	239	243	234	234	218	234	240	242	0	0
Yop26	Côte d'Ivoire	Niakara	Yopougon	Urban market	5°21'20.23"N	4°4'27.88"W	Western Africa	y	H10	OP897389	2020-06-09	K.J. Gossé (Université Félix Houphouët Boigny, Abidjan, Côte d'Ivoire)	173	173	0	0	0	0	110	128	193	193	119	121	207	221	180	184	198	202	243	247	234	234	218	218	236	238	0	0
Yop27	Côte d'Ivoire	Niakara	Yopougon	Urban market	5°21'20.23"N	4°4'27.88"W	Western Africa	y	H15	OP897390	2020-06-09	K.J. Gossé (Université Félix Houphouët Boigny, Abidjan, Côte d'Ivoire)	173	201	237	241	217	219	110	110	189	193	119	121	207	221	144	184	196	198	231	243	234	234	218	218	248	258	194	206
Yop28	Côte d'Ivoire	Niakara	Yopougon	Urban market	5°21'20.23"N	4°4'27.88"W	Western Africa	y	H4	OP897391	2020-06-09	K.J. Gossé (Université Félix Houphouët Boigny, Abidjan, Côte d'Ivoire)	0	0	0	0	0	0	110	131	193	193	119	121	207	207	164	184	190	190	239	243	234	234	218	218	242	254	194	202
Yop29	Côte d'Ivoire	Niakara	Yopougon	Urban market	5°21'20.23"N	4°4'27.88"W	Ghana	y	H26	OP897392	2020-06-23	K.J. Gossé (Université Félix Houphouët Boigny, Abidjan, Côte d'Ivoire)	165	201	203	237	217	219	110	110	0	0	117	119	221	221	144	172	0	0	0	0	234	234	218	234	0	0	0	0
Yop30	Côte d'Ivoire	Katiola	Yopougon	Urban market	5°21'20.23"N	4°4'27.88"W	Ghana	y	H20	OP897393	2020-06-23	K.J. Gossé (Université Félix Houphouët Boigny, Abidjan, Côte d'Ivoire)	165	189	229	231	213	215	110	128	185	185	119	119	207	217	164	220	192	194	239	247	234	234	218	218	242	242	0	0
Yop31	Côte d'Ivoire	Katiola	Yopougon	Urban market	5°21'20.23"N	4°4'27.88"W	Ghana	y	H19	OP897394	2020-06-23	K.J. Gossé (Université Félix Houphouët Boigny, Abidjan, Côte d'Ivoire)	189	213	227	229	209	217	110	122	189	193	119	119	219	221	180	192	194	198	239	243	234	234	218	222	238	242	202	206
Yop33	Côte d'Ivoire	Katiola	Yopougon	Urban market	5°21'20.23"N	4°4'27.88"W	Ghana	y	H26	OP897395	2020-06-23	K.J. Gossé (Université Félix Houphouët Boigny, Abidjan, Côte d'Ivoire)	165	201	233	235	217	219	110	110	189	193	119	119	207	221	144	172	194	194	247	247	234	234	218	234	242	256	198	198
Yop34	Côte d'Ivoire	Bouaké	Yopougon	Urban market	5°21'20.23"N	4°4'27.88"W	Western Africa	y	H5	OP897397	2020-06-29	K.J. Gossé (Université Félix Houphouët Boigny, Abidjan, Côte d'Ivoire)	169	173	233	237	199	217	110	110	189	193	119	119	207	207	184	184	194	196	243	247	234	234	210	218	244	250	190	194
Yop35	Côte d'Ivoire	Bouaké	Yopougon	Urban market	5°21'20.23"N	4°4'27.88"W	Western Africa	y	H5	OP897398	2020-06-29	K.J. Gossé (Université Félix Houphouët Boigny, Abidjan, Côte d'Ivoire)	193	193	229	233	199	215	110	128	193	193	117	119	207	207	144	164	194	196	243	247	234	234	218	218	238	246	0	0
Yop36	Côte d'Ivoire	Yakassé Mé	Yopougon	Urban market	5°21'20.23"N	4°4'27.88"W	Ghana	y	H21	OP897399	2020-07-03	K.J. Gossé (Université Félix Houphouët Boigny, Abidjan, Côte d'Ivoire)	173	189	229	239	215	217	110	128	193	193	117	119	219	221	156	184	194	198	239	243	234	234	218	218	240	242	194	198
Yop38	Côte d'Ivoire	Yakassé Mé	Yopougon	Urban market	5°21'20.23"N	4°4'27.88"W	Ghana	y	H27	OP897401	2020-07-03	K.J. Gossé (Université Félix Houphouët Boigny, Abidjan, Côte d'Ivoire)	173	173	229	229	217	223	110	110	157	193	119	119	207	207	148	156	0	0	0	0	0	0	214	214	0	0	190	190
Yop41	Côte d'Ivoire	Agboville	Yopougon	Urban market	5°21'20.23"N	4°4'27.88"W	Ghana	y	H22	OP897404	2020-07-18	K.J. Gossé (Université Félix Houphouët Boigny, Abidjan, Côte d'Ivoire)	0	0	0	0	0	0	110	128	193	193	119	121	219	221	148	148	192	194	239	247	234	234	218	222	240	242	194	194
Yop42	Côte d'Ivoire	Agboville	Yopougon	Urban market	5°21'20.23"N	4°4'27.88"W	Western Africa	y	H8	OP897405	2020-07-18	K.J. Gossé (Université Félix Houphouët Boigny, Abidjan, Côte d'Ivoire)	189	193	237	239	207	217	110	128	189	193	119	121	207	207	148	164	194	194	239	247	234	234	214	218	242	256	198	202
Yop43	Côte d'Ivoire	Agboville	Yopougon	Urban market	5°21'20.23"N	4°4'27.88"W	Western Africa	y	H10	OP897406	2020-07-18	K.J. Gossé (Université Félix Houphouët Boigny, Abidjan, Côte d'Ivoire)	193	193	239	243	217	221	110	128	193	193	117	119	207	217	144	188	198	202	0	0	234	234	218	218	0	0	0	0
Yop44	Côte d'Ivoire	Agboville	Yopougon	Urban market	5°21'20.23"N	4°4'27.88"W	Ghana	y	H25	OP897407	2020-07-18	K.J. Gossé (Université Félix Houphouët Boigny, Abidjan, Côte d'Ivoire)	0	0	0	0	0	0	110	134	189	193	119	119	207	221	148	156	194	194	247	247	234	234	218	234	242	248	0	0
Yop47	Côte d'Ivoire	Hiré	Yopougon	Urban market	5°21'20.23"N	4°4'27.88"W	Ghana	y	H19	OP897409	2020-07-18	K.J. Gossé (Université Félix Houphouët Boigny, Abidjan, Côte d'Ivoire)	173	189	229	229	0	0	110	110	185	193	119	121	207	207	168	180	192	194	239	247	234	234	218	222	242	256	198	202
Yop49	Côte d'Ivoire	Niakara	Yopougon	Urban market	5°21'20.23"N	4°4'27.88"W	Western Africa	y	H17	OP897411	2020-07-21	K.J. Gossé (Université Félix Houphouët Boigny, Abidjan, Côte d'Ivoire)	189	197	227	241	207	211	110	128	193	197	119	121	207	221	180	184	192	194	243	247	234	234	218	218	238	242	198	210
Yop50	Côte d'Ivoire	Niakara	Yopougon	Urban market	5°21'20.23"N	4°4'27.88"W	Western Africa	y	H8	OP897412	2020-07-21	K.J. Gossé (Université Félix Houphouët Boigny, Abidjan, Côte d'Ivoire)	0	0	0	0	0	0	110	131	193	197	119	121	205	205	160	176	192	200	239	247	234	234	218	218	242	256	206	206
Yop51	Côte d'Ivoire	Niakara	Yopougon	Urban market	5°21'20.23"N	4°4'27.88"W	Western Africa	y	H2	OP897413	2020-07-21	K.J. Gossé (Université Félix Houphouët Boigny, Abidjan, Côte d'Ivoire)	173	173	227	239	209	211	110	110	189	193	117	119	207	211	180	216	192	194	243	247	234	234	218	218	242	244	0	0
Yop52	Côte d'Ivoire	Niakara	Yopougon	Urban market	5°21'20.23"N	4°4'27.88"W	Western Africa	y	H17	OP897414	2020-07-21	K.J. Gossé (Université Félix Houphouët Boigny, Abidjan, Côte d'Ivoire)	173	189	233	241	207	209	110	134	189	189	117	119	207	207	148	216	194	198	247	247	234	234	218	218	242	248	194	198
Yop53	Côte d'Ivoire	Niakara	Yopougon	Urban market	5°21'20.23"N	4°4'27.88"W	Western Africa	y	H5	OP897415	2020-07-21	K.J. Gossé (Université Félix Houphouët Boigny, Abidjan, Côte d'Ivoire)	161	193	229	243	213	217	110	128	189	193	119	121	207	217	160	184	194	200	239	243	234	234	218	218	238	242	194	198
Yop54	Côte d'Ivoire	Niakara	Yopougon	Urban market	5°21'20.23"N	4°4'27.88"W	Western Africa	y	H8	OP897416	2020-07-21	K.J. Gossé (Université Félix Houphouët Boigny, Abidjan, Côte d'Ivoire)	165	173	229	237	199	223	110	131	193	197	119	121	207	207	160	176	194	202	0	0	0	0	214	230	0	0	190	194
Yop55	Côte d'Ivoire	Niakara	Yopougon	Urban market	5°21'20.23"N	4°4'27.88"W	Western Africa	n			2020-07-21	K.J. Gossé (Université Félix Houphouët Boigny, Abidjan, Côte d'Ivoire)	161	193	229	243	211	213	110	128	189	193	119	121	207	217	160	184	0	0	239	239	234	234	218	234	238	242	198	198
Yop56	Côte d'Ivoire	Niakara	Yopougon	Urban market	5°21'20.23"N	4°4'27.88"W	Western Africa	y	H2	OP897417	2020-07-21	K.J. Gossé (Université Félix Houphouët Boigny, Abidjan, Côte d'Ivoire)	169	201	237	241	199	217	110	128	193	193	117	119	207	217	148	148	194	196	239	243	234	234	218	218	238	248	194	198
Yop58	Côte d'Ivoire	Niakara	Yopougon	Urban market	5°21'20.23"N	4°4'27.88"W	Western Africa	y	H17	OP897418	2020-07-21	K.J. Gossé (Université Félix Houphouët Boigny, Abidjan, Côte d'Ivoire)	169	173	0	0	211	211	110	128	193	193	117	119	207	221	148	184	194	194	0	0	230	230	214	230	0	0	0	0
Yop60	Côte d'Ivoire		Yopougon	Urban market	5°21'20.23"N	4°4'27.88"W	Western Africa	y	H4	OP897420	2020-08-05	K.J. Gossé (Université Félix Houphouët Boigny, Abidjan, Côte d'Ivoire)	161	169	237	241	207	217	110	110	189	193	119	121	207	209	184	184	194	194	0	0	0	0	0	0	0	0	0	0
Yop61	Côte d'Ivoire		Yopougon	Urban market	5°21'20.23"N	4°4'27.88"W	Western Africa	y	H15	OP897421	2020-08-05	K.J. Gossé (Université Félix Houphouët Boigny, Abidjan, Côte d'Ivoire)	169	189	231	243	207	217	128	131	193	193	117	119	207	221	148	180	194	202	247	247	234	234	218	218	242	244	198	202
Yop62	Côte d'Ivoire		Yopougon	Urban market	5°21'20.23"N	4°4'27.88"W	Western Africa	y	H2	OP897422	2020-08-05	K.J. Gossé (Université Félix Houphouët Boigny, Abidjan, Côte d'Ivoire)	169	197	227	229	209	211	110	128	189	193	119	119	207	221	164	164	194	196	0	0	0	0	218	218	0	0	194	194
Yop64	Côte d'Ivoire		Yopougon	Urban market	5°21'20.23"N	4°4'27.88"W	Ghana	y	H24	OP897423	2020-11-09	K.J. Gossé (Université Félix Houphouët Boigny, Abidjan, Côte d'Ivoire)	189	197	0	0	195	195	110	134	193	197	117	119	207	207	148	148	192	194	0	0	0	0	238	238	0	0	0	0
Yop66	Côte d'Ivoire		Yopougon	Urban market	5°21'20.23"N	4°4'27.88"W	Western Africa	y	H16	OP897424	2020-11-28	K.J. Gossé (Université Félix Houphouët Boigny, Abidjan, Côte d'Ivoire)	161	169	211	211	205	205	110	134	193	193	117	119	207	207	156	156	194	202	0	0	0	0	210	226	0	0	194	202
Yop68	Côte d'Ivoire	Adzopé	Yopougon	Urban market	5°21'20.23"N	4°4'27.88"W	Western Africa	y	H15	OP897426	2020-11-28	K.J. Gossé (Université Félix Houphouët Boigny, Abidjan, Côte d'Ivoire)	161	205	231	247	207	219	110	128	189	189	117	119	207	209	164	168	194	198	247	247	234	234	218	218	238	242	194	198
Yop69	Côte d'Ivoire	Adzopé	Yopougon	Urban market	5°21'20.23"N	4°4'27.88"W	Western Africa	y	H15	OP897427	2020-11-28	K.J. Gossé (Université Félix Houphouët Boigny, Abidjan, Côte d'Ivoire)	193	193	0	0	0	0	110	128	189	189	117	119	207	209	164	168	194	198	0	0	234	234	0	0	0	0	198	198
Yop70	Côte d'Ivoire	Adzopé	Yopougon	Urban market	5°21'20.23"N	4°4'27.88"W	Western Africa	y	H15	OP897428	2020-11-28	K.J. Gossé (Université Félix Houphouët Boigny, Abidjan, Côte d'Ivoire)	169	169	0	0	0	0	110	128	189	189	117	119	207	209	164	168	194	198	247	247	234	234	218	218	238	242	194	198
Yop71	Côte d'Ivoire	Yamoussoukro	Yopougon	Urban market	5°21'20.23"N	4°4'27.88"W	Western Africa	y	H15	OP897429	2020-11-28	K.J. Gossé (Université Félix Houphouët Boigny, Abidjan, Côte d'Ivoire)	177	193	0	0	0	0	110	128	189	189	117	119	207	209	164	168	194	198	0	0	0	0	218	234	0	0	194	194
Yop72	Côte d'Ivoire	Yamoussoukro	Yopougon	Urban market	5°21'20.23"N	4°4'27.88"W	Western Africa	y	H15	OP897430	2020-11-28	K.J. Gossé (Université Félix Houphouët Boigny, Abidjan, Côte d'Ivoire)	161	205	231	247	207	219	110	128	189	189	117	119	207	209	164	168	194	198	247	247	234	234	218	218	238	242	194	198
Yop73	Côte d'Ivoire	Bouaké	Yopougon	Urban market	5°21'20.23"N	4°4'27.88"W	Western Africa	y	H15	OP897431	2020-11-28	K.J. Gossé (Université Félix Houphouët Boigny, Abidjan, Côte d'Ivoire)	161	205	231	247	207	219	110	128	189	189	117	119	207	209	164	168	194	198	247	247	234	234	218	218	238	242	194	198
Yop74	Côte d'Ivoire	Bouaké	Yopougon	Urban market	5°21'20.23"N	4°4'27.88"W	Western Africa	y	H7	OP897432	2020-11-28	K.J. Gossé (Université Félix Houphouët Boigny, Abidjan, Côte d'Ivoire)	181	189	237	243	215	217	110	110	189	193	117	119	207	207	160	180	196	198	243	247	234	234	214	218	236	238	190	198
Yop75	Côte d'Ivoire	Bouaké	Yopougon	Urban market	5°21'20.23"N	4°4'27.88"W	Western Africa	y	H15	OP897433	2020-11-28	K.J. Gossé (Université Félix Houphouët Boigny, Abidjan, Côte d'Ivoire)	0	0	0	0	0	0	110	128	189	189	117	119	207	209	164	168	194	198	247	247	234	234	218	218	238	242	194	198
Yop76	Côte d'Ivoire	Niakara	Yopougon	Urban market	5°21'20.23"N	4°4'27.88"W	Western Africa	y	H5	OP897434	2020-11-29	K.J. Gossé (Université Félix Houphouët Boigny, Abidjan, Côte d'Ivoire)	165	193	0	0	0	0	113	134	193	193	117	119	207	217	144	164	192	194	247	247	234	234	218	218	238	244	0	0
Yop77	Côte d'Ivoire	Niakara	Yopougon	Urban market	5°21'20.23"N	4°4'27.88"W	Ghana	y	H24	OP897435	2020-11-29	K.J. Gossé (Université Félix Houphouët Boigny, Abidjan, Côte d'Ivoire)	193	197	239	239	215	217	110	110	193	193	119	119	207	221	156	156	192	194	239	239	234	234	218	218	244	244	194	198
Yop78	Côte d'Ivoire	Niakara	Yopougon	Urban market	5°21'20.23"N	4°4'27.88"W	Western Africa	y	H5	OP897436	2020-11-29	K.J. Gossé (Université Félix Houphouët Boigny, Abidjan, Côte d'Ivoire)	173	193	229	241	215	217	113	134	189	193	117	119	207	217	144	164	192	194	247	247	234	234	218	218	238	244	202	206
Yop79	Côte d'Ivoire	Niakara	Yopougon	Urban market	5°21'20.23"N	4°4'27.88"W	Ghana	y	H24	OP897437	2020-11-29	K.J. Gossé (Université Félix Houphouët Boigny, Abidjan, Côte d'Ivoire)	193	197	237	239	215	217	110	110	193	193	117	119	207	221	156	156	192	194	239	239	234	234	218	218	244	244	194	198
Yop80	Côte d'Ivoire	Niakara	Yopougon	Urban market	5°21'20.23"N	4°4'27.88"W	Western Africa	y	H6	OP897438	2020-11-29	K.J. Gossé (Université Félix Houphouët Boigny, Abidjan, Côte d'Ivoire)	165	193	233	249	215	217	110	134	193	193	117	119	207	207	148	188	192	194	243	243	234	234	218	218	236	238	190	194
Yop81	Côte d'Ivoire	Niakara	Yopougon	Urban market	5°21'20.23"N	4°4'27.88"W	Ghana	y	H24	OP897439	2020-11-29	K.J. Gossé (Université Félix Houphouët Boigny, Abidjan, Côte d'Ivoire)	161	165	0	0	0	0	110	110	193	193	117	119	207	221	156	156	192	194	239	239	234	234	218	218	244	244	190	190
Yop84	Côte d'Ivoire	Adzopé	Yopougon	Urban market	5°21'20.23"N	4°4'27.88"W	Western Africa	y	H4	OP897442	2020-11-30	K.J. Gossé (Université Félix Houphouët Boigny, Abidjan, Côte d'Ivoire)	173	185	235	237	197	197	110	110	189	189	119	119	0	0	144	188	0	0	0	0	234	234	214	218	0	0	194	198
Yop85	Côte d'Ivoire	Adzopé	Yopougon	Urban market	5°21'20.23"N	4°4'27.88"W	Ghana	y	H20	OP897419	2020-11-30	K.J. Gossé (Université Félix Houphouët Boigny, Abidjan, Côte d'Ivoire)	161	173	239	249	215	217	110	110	193	193	121	121	207	221	148	148	194	200	243	247	234	234	218	218	238	238	202	202
Yop86	Côte d'Ivoire	Adzopé	Yopougon	Urban market	5°21'20.23"N	4°4'27.88"W	Western Africa	y	H10	OP897443	2020-11-30	K.J. Gossé (Université Félix Houphouët Boigny, Abidjan, Côte d'Ivoire)	193	213	229	237	209	211	110	110	193	193	119	119	209	221	144	180	194	194	239	247	234	234	218	218	248	254	194	194
Yop87	Côte d'Ivoire	Adzopé	Yopougon	Urban market	5°21'20.23"N	4°4'27.88"W	Western Africa	y	H18	OP897444	2020-11-30	K.J. Gossé (Université Félix Houphouët Boigny, Abidjan, Côte d'Ivoire)	173	189	229	241	213	221	110	134	193	193	119	121	221	221	156	156	194	202	239	243	234	234	218	218	242	256	194	210
Yop88	Côte d'Ivoire	Adzopé	Yopougon	Urban market	5°21'20.23"N	4°4'27.88"W	Western Africa	y	H2	OP897445	2020-11-30	K.J. Gossé (Université Félix Houphouët Boigny, Abidjan, Côte d'Ivoire)	161	165	229	237	215	217	110	110	189	193	119	127	207	221	144	172	194	196	247	247	234	234	210	218	238	242	198	210
Yop90	Côte d'Ivoire	Adzopé	Yopougon	Urban market	5°21'20.23"N	4°4'27.88"W	Western Africa	y	H1	OP897446	2020-12-08	K.J. Gossé (Université Félix Houphouët Boigny, Abidjan, Côte d'Ivoire)	173	173	231	239	211	213	110	110	189	189	117	119	207	221	144	184	192	194	247	247	234	234	218	218	256	258	0	0
Yop91	Côte d'Ivoire	Adzopé	Yopougon	Urban market	5°21'20.23"N	4°4'27.88"W	Western Africa	y	H1	OP897447	2020-12-08	K.J. Gossé (Université Félix Houphouët Boigny, Abidjan, Côte d'Ivoire)	173	173	231	239	211	213	110	110	189	189	117	119	207	221	144	184	192	194	247	247	234	234	218	218	256	258	194	198
Yop92	Côte d'Ivoire	Adzopé	Yopougon	Urban market	5°21'20.23"N	4°4'27.88"W	Ghana	y	H25	OP897448	2020-12-08	K.J. Gossé (Université Félix Houphouët Boigny, Abidjan, Côte d'Ivoire)	173	173	0	0	211	211	125	128	193	193	117	119	207	221	160	168	194	196	239	243	234	234	218	218	242	248	0	0
Yop93	Côte d'Ivoire	Adzopé	Yopougon	Urban market	5°21'20.23"N	4°4'27.88"W	Western Africa	y	H1	OP897449	2020-12-08	K.J. Gossé (Université Félix Houphouët Boigny, Abidjan, Côte d'Ivoire)	173	173	231	239	211	213	110	110	189	189	119	119	207	221	144	184	192	194	247	247	234	234	218	218	256	258	194	198
Yop94	Côte d'Ivoire	Adzopé	Yopougon	Urban market	5°21'20.23"N	4°4'27.88"W	Ghana	y	H28	OP897450	2020-12-08	K.J. Gossé (Université Félix Houphouët Boigny, Abidjan, Côte d'Ivoire)	197	209	227	229	207	225	110	128	161	193	117	119	207	221	148	160	194	196	239	243	234	234	218	218	240	242	194	198
Yop95	Côte d'Ivoire	Adzopé	Yopougon	Urban market	5°21'20.23"N	4°4'27.88"W	Ghana	y	H28	OP897451	2020-12-08	K.J. Gossé (Université Félix Houphouët Boigny, Abidjan, Côte d'Ivoire)	197	209	227	229	207	225	110	128	193	193	117	119	207	221	148	160	194	196	239	243	234	234	218	218	240	242	194	198
Yop96	Côte d'Ivoire	Adzopé	Yopougon	Urban market	5°21'20.23"N	4°4'27.88"W	Western Africa	y	H1	OP897452	2020-12-08	K.J. Gossé (Université Félix Houphouët Boigny, Abidjan, Côte d'Ivoire)	173	173	231	239	211	213	110	110	185	189	117	119	207	221	144	184	194	194	247	247	234	234	218	218	256	258	194	198
Yop97	Côte d'Ivoire	Adzopé	Yopougon	Urban market	5°21'20.23"N	4°4'27.88"W	Western Africa	y	H1	OP897453	2020-12-08	K.J. Gossé (Université Félix Houphouët Boigny, Abidjan, Côte d'Ivoire)	189	189	0	0	0	0	110	110	189	189	117	119	207	221	144	184	192	194	247	247	234	234	218	218	256	258	0	0
Yop98	Côte d'Ivoire	Adzopé	Yopougon	Urban market	5°21'20.23"N	4°4'27.88"W	Western Africa	y	H1	OP897454	2020-12-08	K.J. Gossé (Université Félix Houphouët Boigny, Abidjan, Côte d'Ivoire)	173	173	231	239	211	213	110	110	189	189	117	119	207	221	144	184	192	194	247	247	234	234	218	218	256	258	0	0
Yop99	Côte d'Ivoire	Niakara	Yopougon	Urban market	5°21'20.23"N	4°4'27.88"W	Western Africa	y	H1	OP897455	2020-12-18	K.J. Gossé (Université Félix Houphouët Boigny, Abidjan, Côte d'Ivoire)	169	193	231	237	209	223	110	128	193	193	117	119	207	207	164	180	194	196	243	247	234	234	218	218	242	246	0	0
T1314	Ghana		Mankessim	Urban market	5°16'4.58"N	1°1'12.08"W	Ghana	y	H20	KX642114	2010-12-21	P. Gaubert & C. Voisin (MNHN Paris, France)	173	201	229	241	213	221	110	110	193	193	119	121	207	221	180	180	186	194	247	247	234	234	218	218	232	234	194	194
T1317	Ghana		Kumasi	Urban market	6°39'59.76"N	1°36'58.58"W	Ghana	y	H20	KX642115	2010-12-22	P. Gaubert & C. Voisin (MNHN Paris, France)	165	189	229	241	215	217	110	134	189	193	119	121	207	221	156	156	190	194	247	247	234	234	218	218	238	240	190	194
Tetra2	Côte d'Ivoire	Yopougon	Yopougon	Urban market	5°21'20.23"N	4°4'27.88"W	Western Africa	y	H2	OP897362	2011/2012	S. Gonedelé-Bi (Université Félix Houphouët Boigny, Abidjan, Côte d'Ivoire)	173	173	237	251	207	217	110	134	189	189	119	121	207	217	144	144	194	202	0	0	230	230	214	218	0	0	194	194
T1409	Côte d'Ivoire		Yopougon	Urban market	5°21'20.23"N	4°4'27.88"W	Western Africa	y	H5	KX642116		S. Gonedelé-Bi (Université Félix Houphouët Boigny, Abidjan, Côte d'Ivoire)	165	165	229	245	199	215	110	110	193	193	119	121	207	207	156	156	192	194	243	243	234	234	218	218	238	254	190	194
T1413	Côte d'Ivoire		Yopougon	Urban market	5°21'20.23"N	4°4'27.88"W	Western Africa	y	H2	KX642117		S. Gonedelé-Bi (Université Félix Houphouët Boigny, Abidjan, Côte d'Ivoire)	165	201	229	239	217	223	110	110	189	189	119	121	207	209	148	176	194	196	239	247	234	234	218	218	236	254	190	190
T1432	Côte d'Ivoire		Yopougon	Urban market	5°21'20.23"N	4°4'27.88"W	Western Africa	y	H2	OP897353		S. Gonedelé-Bi (Université Félix Houphouët Boigny, Abidjan, Côte d'Ivoire)	189	189	227	243	215	217	110	110	197	197	119	121	207	221	148	148	194	202	243	243	234	234	218	218	238	246	0	0
T1442	Côte d'Ivoire		Yopougon	Urban market	5°21'20.23"N	4°4'27.88"W	Western Africa	y	H4	KX642118		S. Gonedelé-Bi (Université Félix Houphouët Boigny, Abidjan, Côte d'Ivoire)	169	185	229	237	199	217	110	128	193	193	119	121	207	209	184	188	190	198	239	247	234	234	218	218	232	238	198	198
T1443	Côte d'Ivoire		Yopougon	Urban market	5°21'20.23"N	4°4'27.88"W	Western Africa	y	H4	KX642119		S. Gonedelé-Bi (Université Félix Houphouët Boigny, Abidjan, Côte d'Ivoire)	169	193	235	237	199	215	110	110	189	193	117	119	207	217	144	164	194	196	239	247	234	234	218	218	236	238	198	214
Dag41	Côte d'Ivoire	Dagbégo2	Dagbégo2	Rural market	5°03'12"N	5°57'12"W	Western Africa	y	H2	OP897339	2012-05-13	B.A. Kouassi (Université de San-Pédro, San-Pédro, Côte d'Ivoire)	0	0	0	0	0	0	125	128	197	197	119	121	207	207	160	160	190	198	247	247	234	234	218	234	244	248	194	198
Tetra9	Côte d'Ivoire	Dassioko	Dassioko	Rural market	5°06'51"N	5°50'16"W	Western Africa	y	H10	OP897366	2011-12-07	B.A. Kouassi (Université de San-Pédro, San-Pédro, Côte d'Ivoire)	165	173	231	239	199	209	110	128	193	193	119	123	207	207	144	164	198	202	243	243	234	234	218	218	242	246	194	198
Tricu2	Côte d'Ivoire	Dagbégo	Dagbégo	Rural market	5°03'12"N	5°57'12"W	Western Africa	y	H5	OP897376	2011-10-23	B.A. Kouassi (Université de San-Pédro, San-Pédro, Côte d'Ivoire)	169	189	229	239	199	217	110	128	189	193	117	119	207	217	144	156	196	198	0	0	234	234	218	218	0	0	198	206
T787	Ghana	surroundings of Tafo		Rural market	6°43'52.88"N	1°36'35.26"W	Ghana	y	H19	KX642161	2008-08-08	F. Angelici & F. Petrozzi (Italian Foundation of Vertebrate Zoology, Roma, Italy)	173	177	229	233	213	217	131	134	193	193	119	119	207	207	144	160	194	194	243	247	234	234	218	218	234	244	0	0
Prikro01	Côte d'Ivoire	Babrasso	Prikro	Rural market	7°38'32.25"N	3°59'30.61"W	Ghana	y	H22	OP897342	2020-12-07	K.J. Gossé (Université Félix Houphouët Boigny, Abidjan, Côte d'Ivoire)	165	165	231	241	199	217	110	128	189	193	119	121	207	221	144	160	194	202	243	247	234	234	218	218	238	242	198	202
Prikro02	Côte d'Ivoire	Faminkro	Prikro	Rural market	7°38'32.25"N	3°59'30.61"W	Western Africa	y	H2	OP897343	2020-12-08	K.J. Gossé (Université Félix Houphouët Boigny, Abidjan, Côte d'Ivoire)	161	189	241	247	207	213	122	128	189	189	119	121	207	207	176	176	192	194	0	0	234	238	218	226	0	0	194	206
Prikro04	Côte d'Ivoire	Prikro	Prikro	Rural market	7°38'32.25"N	3°59'30.61"W	Western Africa	y	H11	OP897345	2020-12-10	K.J. Gossé (Université Félix Houphouët Boigny, Abidjan, Côte d'Ivoire)	165	193	229	239	221	225	110	110	193	193	119	121	207	207	148	160	196	198	239	247	234	234	218	218	248	256	0	0
Prikro06	Côte d'Ivoire	Prikro	Prikro	Rural market	7°38'32.25"N	3°59'30.61"W	Western Africa	y	H8	OP897347	2020-12-12	K.J. Gossé (Université Félix Houphouët Boigny, Abidjan, Côte d'Ivoire)	165	169	239	243	211	213	110	110	189	193	119	121	207	221	156	160	198	202	243	247	234	234	218	218	242	246	194	198
Prikro07	Côte d'Ivoire	Prikro	Prikro	Rural market	7°38'32.25"N	3°59'30.61"W	Western Africa	y	H2	OP897348	2020-12-12	K.J. Gossé (Université Félix Houphouët Boigny, Abidjan, Côte d'Ivoire)	165	165	239	241	217	223	110	128	189	193	119	121	221	221	164	164	194	202	239	243	234	234	218	218	238	244	0	0
Prikro10	Côte d'Ivoire	Prikro	Prikro	Rural market	7°38'32.25"N	3°59'30.61"W	Ghana	y	H22	OP897351	2020-12-15	K.J. Gossé (Université Félix Houphouët Boigny, Abidjan, Côte d'Ivoire)	0	0	0	0	0	0	110	110	189	193	119	121	207	221	160	176	194	202	247	247	234	234	218	218	252	256	194	198
Prikro11	Côte d'Ivoire	Prikro	Prikro	Rural market	7°38'32.25"N	3°59'30.61"W	Ghana	y	H22	OP897352	2020-12-15	K.J. Gossé (Université Félix Houphouët Boigny, Abidjan, Côte d'Ivoire)	0	0	0	0	0	0	110	128	189	193	117	119	207	207	176	176	196	198	239	247	234	234	218	218	252	260	194	194
Toum2	Côte d'Ivoire	Toumodi	Toumodi	Rural market	6°33'18.22"N	5°0'59.70"W	Western Africa	y	H2	OP897368	2020-01-31	K.J. Gossé (Université Félix Houphouët Boigny, Abidjan, Côte d'Ivoire)	0	0	0	0	0	0	110	134	193	193	119	121	221	221	148	148	194	198	239	243	234	234	218	218	238	242	194	198
Toum26	Côte d'Ivoire	Toumodi	Toumodi	Rural market	6°33'18.22"N	5°0'59.70"W	Western Africa	y	H12	OP897370	2020-02-01	K.J. Gossé (Université Félix Houphouët Boigny, Abidjan, Côte d'Ivoire)	185	185	237	243	217	217	110	110	193	193	119	119	0	0	144	144	0	0	0	0	234	234	218	234	238	246	198	198
Toum41	Côte d'Ivoire	Toumodi	Toumodi	Rural market	6°33'18.22"N	5°0'59.70"W	Western Africa	y	H11	OP897371	2020-02-20	K.J. Gossé (Université Félix Houphouët Boigny, Abidjan, Côte d'Ivoire)	193	201	229	239	215	217	110	128	193	193	119	121	219	221	156	184	196	200	239	243	234	234	218	218	238	240	190	190
Toum42	Côte d'Ivoire	Toumodi	Toumodi	Rural market	6°33'18.22"N	5°0'59.70"W	Western Africa	y	H2	OP897372	2020-02-20	K.J. Gossé (Université Félix Houphouët Boigny, Abidjan, Côte d'Ivoire)	201	201	239	241	199	203	128	128	193	193	117	119	207	207	156	164	198	198	0	0	0	0	218	218	0	0	0	0
Toum43	Côte d'Ivoire	Toumodi	Toumodi	Rural market	6°33'18.22"N	5°0'59.70"W	Western Africa	y	H10	OP897373	2020-02-20	K.J. Gossé (Université Félix Houphouët Boigny, Abidjan, Côte d'Ivoire)	193	193	239	243	217	221	110	128	193	193	117	119	207	217	144	188	198	198	0	0	234	234	218	218	0	0	0	0
Toum44	Côte d'Ivoire	Toumodi	Toumodi	Rural market	6°33'18.22"N	5°0'59.70"W	Western Africa	y	H9	OP897374	2020-02-21	K.J. Gossé (Université Félix Houphouët Boigny, Abidjan, Côte d'Ivoire)	185	189	239	241	199	213	110	134	189	193	119	119	221	221	176	184	192	194	0	0	234	234	218	218	0	0	0	0
T1866	Guinea	forests of SE Guinea		Rural market	7°41'44.67"N	9°01'06.44"W	Western Africa	y	H3	KX642139	2012-05-01	S. Dufour (SYLVATROP, Nantes, France)	193	193	241	243	0	0	110	137	193	193	117	119	207	209	168	192	190	196	243	243	234	234	210	222	240	246	206	206
T1867	Guinea	forests of SE Guinea		Rural market	7°41'44.67"N	9°01'06.44"W	Western Africa	y	H1	KX642140	2012-05-01	S. Dufour (SYLVATROP, Nantes, France)	169	181	231	233	217	219	110	110	193	193	117	119	207	207	164	180	194	196	247	247	234	234	218	218	236	238	198	202
T3168	Guinea	forests of SE Guinea		Rural market	7°41'44.67"N	9°01'06.44"W	Western Africa	y	H2	OP897356	2011-01-01	S. Dufour (SYLVATROP, Nantes, France)	0	0	0	0	0	0	110	137	193	193	117	119	207	207	164	164	192	194	243	247	234	234	218	222	238	248	210	210
T3196	Guinea	forests of SE Guinea		Rural market	7°41'44.67"N	9°01'06.44"W	Western Africa	y	H2	OP897357	2011-01-01	S. Dufour (SYLVATROP, Nantes, France)	193	201	231	239	219	225	125	128	193	193	117	119	207	207	164	180	190	196	0	0	0	0	194	194	0	0	190	206
T3202	Guinea	forests of SE Guinea		Rural market	7°41'44.67"N	9°01'06.44"W	Western Africa	y	H2	OP897358	2011-01-01	S. Dufour (SYLVATROP, Nantes, France)	189	189	207	209	207	209	110	110	193	193	119	121	207	209	164	180	190	194	239	247	234	234	222	222	238	246	0	0
T3230	Guinea	forests of SE Guinea		Rural market	7°41'44.67"N	9°01'06.44"W	Western Africa	y	H2	OP897360	2011-01-01	S. Dufour (SYLVATROP, Nantes, France)	185	193	231	239	219	221	110	128	173	173	117	119	207	207	164	168	190	196	247	247	234	234	218	222	244	254	194	198
T3238	Guinea	forests of SE Guinea		Rural market	7°41'44.67"N	9°01'06.44"W	Western Africa	y	H2	OP897361	2011-01-01	S. Dufour (SYLVATROP, Nantes, France)	161	181	235	243	199	217	107	107	0	0	117	117	0	0	0	0	0	0	243	243	234	234	218	218	238	240	198	202
T775	Guinea	Mt. Nimba		Rural market	7°39'15.21"N	8°26'56.99"W	Western Africa	y	H1	KX642159	2007-12-28	S. Dufour (SYLVATROP, Nantes, France)	0	0	0	0	0	0	110	110	193	193	123	121	207	207	164	180	194	198	243	247	234	234	218	218	238	240	190	190
T804	Guinea	forests of SE Guinea		Rural market	7°41'44.67"N	9°01'06.44"W	Western Africa	y	H2	KX642098	2008-01-01	S. Dufour (SYLVATROP, Nantes, France)	189	201	229	231	205	207	110	110	193	193	117	119	207	207	160	168	196	196	243	247	234	234	218	222	238	238	194	194
Inc20	Côte d'Ivoire	Dimbokro	Dimbokro	Rural market	6°38'52"N	4°42'23"W	Western Africa	y	H10	OP897341	2014-02-26	S. Gonedelé-Bi (Université Félix Houphouët Boigny, Abidjan, Côte d'Ivoire)	189	189	229	241	199	207	110	110	189	193	117	119	207	207	144	184	194	196	239	243	234	234	218	218	244	248	198	198
Inc6	Côte d'Ivoire	Dimbokro	Dimbokro	Rural market	6°38'52"N	4°42'23"W	Western Africa	y	H10	OP897340	2014-02-26	S. Gonedelé-Bi (Université Félix Houphouët Boigny, Abidjan, Côte d'Ivoire)	189	189	229	241	199	207	110	110	189	193	117	119	207	207	144	184	194	196	0	0	234	234	210	218	0	0	190	194
Tetra5	Côte d'Ivoire	Agboville	Agboville	Rural market	5°55'47"N	4°12'51"W	Western Africa	y	H12	OP897364	2014-02-24	S. Gonedelé-Bi (Université Félix Houphouët Boigny, Abidjan, Côte d'Ivoire)	169	169	0	0	0	0	110	110	189	189	119	119	207	207	160	188	194	196	247	247	234	234	218	218	240	242	194	198
Tetra12	Côte d'Ivoire	Dimbokro	Dimbokro	Rural market	6°38'52"N	4°42'23"W	Western Africa	y	H2	OP897367	2013-06-15	S. Gonedelé-Bi (Université Félix Houphouët Boigny, Abidjan, Côte d'Ivoire)	181	197	231	237	215	217	110	128	193	193	119	121	207	217	164	172	190	198	243	247	234	234	218	230	238	246	202	210
Tetra4	Côte d'Ivoire	Toumodi	Toumodi	Rural market	6°33'18.22"N	5°0'59.70"W	Western Africa	y	H2	OP897363	2013-02-13	S. Gonedelé-Bi (Université Félix Houphouët Boigny, Abidjan, Côte d'Ivoire)	181	209	223	227	199	211	125	131	193	193	119	121	207	217	164	180	196	196	0	0	234	234	222	222	0	0	198	198
Tetra6	Côte d'Ivoire	Dimbokro	Dimbokro	Rural market	6°38'52"N	4°42'23"W	Ghana	y	H23	OP897365	2013-06-15	S. Gonedelé-Bi (Université Félix Houphouët Boigny, Abidjan, Côte d'Ivoire)	173	189	229	237	199	217	110	110	189	189	117	119	207	207	156	156	198	202	239	247	234	234	218	218	240	256	190	190
Tricu1	Côte d'Ivoire	Grand-Lahou	Grand-Lahou	Rural market	5°16'27"N	5°00'12"W	Western Africa	y	H13	OP897375	2013-03-22	S. Gonedelé-Bi (Université Félix Houphouët Boigny, Abidjan, Côte d'Ivoire)	165	189	231	241	213	223	110	128	185	185	117	119	207	207	164	164	194	200	247	247	234	234	218	218	240	242	198	206
